# Supplementary material for: Blood miRNAs Are Linked to Frequent Asthma Exacerbations in Childhood Asthma and Adult COPD
Source: Noncoding RNA. 2022 Apr 3;8(2):27. doi: 10.3390/ncrna8020027 (PMC9030787; doi:10.3390/ncrna8020027)
Supplement: Supplementary file 1 [file ncrna-08-00027-s001.zip]

Archive with 1 entries (1 files):
- ncrna-1600832-supplementary.pdf
